# Supplementary material for: Investigation of the Structure and Functional Activity of the YqeK Protein in Streptococcus pyogenes with High Efficiency in Hydrolyzing Ap4A
Source: Microorganisms. 2025 Jan 22;13(2):230. doi: 10.3390/microorganisms13020230 (PMC11857287; doi:10.3390/microorganisms13020230)
Supplement: Supplementary file 1 [file microorganisms-13-00230-s001.zip]

Archive with 1 entries (1 files):
- microorganisms-3422177-supplementary.pdf
